# Supplementary material for: The nationwide survey of Japanese public opinion about off-label use of anticancer drugs recommended by comprehensive genomic profiling
Source: Int J Clin Oncol. 2025 Jul 18;30(9):1692–9. doi: 10.1007/s10147-025-02809-y (PMC12378634; doi:10.1007/s10147-025-02809-y)
Supplement: Supplementary file 4 — Supplementary file4 (XLSX 26 KB) Supplementary Table S1. Willingness to utilize the off-label drug as molecular-based recommended therapy identified by comprehensive genomic profiling according to gender and age. Supplementary Table S2. Reasons for answers about willingness to utilize the off-label drug (according to participants’ backgrounds). [file 10147_2025_2809_MOESM4_ESM.xlsx]

## Sheet: Suppl Table S1
Supplementary Table S1. Willingness to utilize the off-label drug as molecular-based recommended therapy identified by comprehensive genomic profiling according to gender and age
	Total																								Cancer patients																								Medical professionals
gender	Total		Male											Female											Total		Male											Female											Total
Age	N	%	40―49	%	50―59	%	60―69	%	70―79	%	80/more	%		40―49	%	50―59	%	60―69	%	70―79	%	80/more	%		N	%	40―49	%	50―59	%	60―69	%	70―79	%	80/more	%		40―49	%	50―59	%	60―69	%	70―79	%	80/more	%		N
Number of people	1261	100	109	100	190	100	224	100	104	100	27	100		187	100	185	100	138	100	63	100	34	100		419	100	7	100	33	100	82	100	72	100	19	100		42	100	71	100	67	100	20	100	6	100		430
No cost burden
Very positive	157	12.5	24	22	25	13.2	28	12.5	10	9.6	3	11.1		28	15	15	8.1	19	13.8	4	6.3	1	2.9		52	12.4	2	28.6	3	9.1	17	20.7	7	9.7	1	5.3		9	21.4	3	4.2	8	11.9	2	10	0	0		65
Positive	530	42	48	44	80	42.1	98	43.8	40	38.5	10	37		76	40.6	81	43.8	59	42.8	22	34.9	16	47.1		163	38.9	3	42.9	15	45.5	31	37.8	27	37.5	8	42.1		12	28.6	28	39.4	28	41.8	8	40	3	50		202
Fair	473	37.5	33	30.3	68	35.8	84	37.5	42	40.4	12	44.4		73	39	70	37.8	50	36.2	28	44.4	13	38.2		169	40.3	1	14.3	11	33.3	26	31.7	29	40.3	10	52.6		18	42.9	36	50.7	27	40.3	9	45	2	33.3		136
Negative	85	6.7	4	3.7	12	6.3	12	5.4	12	11.5	2	7.4		7	3.7	18	9.7	10	7.2	5	7.9	3	8.8		34	8.1	1	14.3	3	9.1	8	9.8	9	12.5	0	0		3	7.1	4	5.6	4	6	1	5	1	16.7		22
Not at all	16	1.3	0	0	5	2.6	2	0.9	0	0	0	0		3	1.6	1	0.5	0	0	4	6.3	1	2.9		1	0.2	0	0	1	3	0	0	0	0	0	0		0	0	0	0	0	0	0	0	0	0		5
Cost ¥200,000 per month (approximately $US1,300/month)
Very positive	40	3.2	5	4.6	16	8.4	8	3.6	2	1.9	1	3.7		2	1.1	2	1.1	4	2.9	0	0	0	0		11	2.6	0	0	4	12.1	2	2.4	1	1.4	1	5.3		0	0	1	1.4	2	3	0	0	0	0		20
Positive	218	17.3	26	23.9	40	21.1	50	22.3	16	15.4	4	14.8		32	17.1	19	10.3	15	10.9	7	11.1	9	26.5		51	12.2	1	14.3	5	15.2	13	15.9	10	13.9	3	15.8		6	14.3	2	2.8	8	11.9	2	10	1	16.7		114
Fair	566	44.9	47	43.1	81	42.6	103	46	49	47.1	11	40.7		79	42.2	82	44.3	73	52.9	28	44.4	13	38.2		198	47.3	3	42.9	14	42.4	39	47.6	35	48.6	8	42.1		21	50	32	45.1	33	49.3	9	45	4	66.7		179
Negative	341	27	20	18.3	40	21.1	48	21.4	33	31.7	8	29.6		51	27.3	68	36.8	44	31.9	20	31.7	9	26.5		131	31.3	2	28.6	8	24.2	22	26.8	22	30.6	6	31.6		10	23.8	28	39.4	23	34.3	9	45	1	16.7		94
Not at all	96	7.6	11	10.1	13	6.8	15	6.7	4	3.8	3	11.1		23	12.3	14	7.6	2	1.4	8	12.7	3	8.8		28	6.7	1	14.3	2	6.1	6	7.3	4	5.6	1	5.3		5	11.9	8	11.3	1	1.5	0	0	0	0		23
Cost ¥1,000,000 per month (approximately $US6,700/month)
Very positive	19	1.5	4	3.7	6	3.2	4	1.8	2	1.9	0	0		2	1.1	0	0	1	0.7	0	0	0	0		6	1.4	0	0	2	6.1	2	2.4	1	1.4	0	0		1	2.4	0	0	0	0	0	0	0	0		10
Positive	93	7.4	12	11	26	13.7	21	9.4	6	5.8	4	14.8		12	6.4	5	2.7	4	2.9	0	0	3	8.8		19	4.5	0	0	5	15.2	3	3.7	3	4.2	4	21.1		1	2.4	0	0	2	3	0	0	1	16.7		59
Fair	460	36.5	44	40.4	71	37.4	95	42.4	30	28.8	5	18.5		62	33.2	54	29.2	58	42	26	41.3	15	44.1		137	32.7	2	28.6	8	24.2	34	41.5	20	27.8	4	21.1		18	42.9	14	19.7	28	41.8	6	30	3	50		161
Negative	422	33.5	27	24.8	55	28.9	71	31.7	43	41.3	10	37		55	29.4	73	39.5	56	40.6	25	39.7	7	20.6		166	39.6	4	57.1	11	33.3	31	37.8	31	43.1	8	42.1		11	26.2	30	42.3	25	37.3	14	70	1	16.7		123
Not at all	267	21.2	22	20.2	32	16.8	33	14.7	23	22.1	8	29.6		56	29.9	53	28.6	19	13.8	12	19	9	26.5		91	21.7	1	14.3	7	21.2	12	14.6	17	23.6	3	15.8		11	26.2	27	38	12	17.9	0	0	1	16.7		77
[truncated: 39 more columns]

## Sheet: Suppl Table S2
Supplementary Table S2. Reasons for answers about willingness to utilize the off-label drug (according to participants' backgrounds)
	Total		Cancer patients		Medical professionals		Non-cancer volunteers
	N	%	N	%	N	%	N	%
Reasons for “very positive” and “positive”
No cost burden (total number pf people)	687	100	215	100	267	100	205	100
Expect the anti-tumor efficacy	458	66.7	150	69.8	193	72.3	115	56.1
Hate doing nothing	216	31.4	78	36.3	73	27.3	65	31.7
Believe I can contribute to future cancer treatment	193	28.1	71	33	75	28.1	47	22.9
Think my family would like it	98	14.3	33	15.3	39	14.6	26	12.7
Others	4	0.6	2	0.9	0	0	2	1
Don’t know/Don't want to answer	38	5.5	9	4.2	11	4.1	18	8.8
Cost ¥200,000 per month (total number of people)	258	100	62	100	134	100	62	100
Expect the anti-tumor efficacy	192	74.4	45	72.6	105	78.4	42	67.7
Hate doing nothing	67	26	19	30.6	31	23.1	17	27.4
Believe I can contribute to future cancer treatment	62	24	18	29	31	23.1	13	21
Think my family would like it	37	14.3	11	17.7	18	13.4	8	12.9
Others	4	1.6	3	4.8	1	0.7	0	0
Don’t know/Don't want to answer	13	5	0	0	8	6	5	8.1
Cost ¥1,000,000 per month (total number of people)	112	100	25	100	69	100	18	100
Expect the anti-tumor efficacy	67	59.8	12	48	48	69.6	7	38.9
Hate doing nothing	28	25	11	44	12	17.4	5	27.8
Believe I can contribute to future cancer treatment	26	23.2	10	40	12	17.4	4	22.2
Think my family would like it	18	16.1	6	24	9	13	3	16.7
Others	2	1.8	2	8	0	0	0	0
Don’t know/Don't want to answer	12	10.7	1	4	9	13	2	11.1
Reasons for “fair”, “negative”, and “not at all”
No cost burden (total number pf people)	574	100	204	100	163	100	207	100
Safety concerns	183	31.9	60	29.4	55	33.7	68	32.9
Not clear about the efficacy	245	42.7	91	44.6	74	45.4	80	38.6
Cancer can't be cured	151	26.3	62	30.4	44	27	45	21.7
Psychological resistance to using off-label drugs	149	26	67	32.8	30	18.4	52	25.1
Think my family would not like it	10	1.7	1	0.5	2	1.2	7	3.4
Others	18	3.1	4	2	7	4.3	7	3.4
Don’t know/Don't want to answer	125	21.8	33	16.2	36	22.1	56	27.1
Cost ¥200,000 per month (total number of people)	1003	100	357	100	296	100	350	100
Too expensive	594	59.2	217	60.8	169	57.1	208	59.4
Safety concerns	181	18	68	19	62	20.9	51	14.6
Not clear about the efficacy	301	30	120	33.6	96	32.4	85	24.3
Cancer can't be cured	206	20.5	87	24.4	63	21.3	56	16
Psychological resistance to using off-label drugs	181	18	83	23.2	48	16.2	50	14.3
Think my family would not like it	23	2.3	7	2	8	2.7	8	2.3
Others	15	1.5	5	1.4	6	2	4	1.1
Don’t know/Don't want to answer	123	12.3	33	9.2	33	11.1	57	16.3
Cost ¥1,000,000 per month (total number of people)	1149	100	394	100	361	100	394	100
Too expensive	843	73.4	296	75.1	263	72.9	284	72.1
Safety concerns	177	15.4	69	17.5	59	16.3	49	12.4
Not clear about the efficacy	312	27.2	122	31	101	28	89	22.6
Cancer can't be cured	214	18.6	89	22.6	72	19.9	53	13.5
Psychological resistance to using off-label drugs	148	12.9	72	18.3	37	10.2	39	9.9
Think my family would not like it	23	2	9	2.3	5	1.4	9	2.3
Others	17	1.5	5	1.3	8	2.2	4	1
Don’t know/Don't want to answer	116	10.1	28	7.1	35	9.7	53	13.5
